# Supplementary material for: Growth, Structure and Spectroscopic Characterization of Nd3+-Doped KBaGd(WO4)3 Crystal with a Disordered Structure
Source: PLoS One. 2012 Jul 6;7(7):e40229. doi: 10.1371/journal.pone.0040229 (PMC3391210; doi:10.1371/journal.pone.0040229)
Supplement: CIF S1 — The CIF file of the undoped KBaGd(WO4)3 crystal. (CIF) [file pone.0040229.s004.cif]

 
data_a 
 
_audit_creation_method            SHELXL-97 
_chemical_name_systematic 
; 
 ? 
; 
_chemical_name_common             ? 
_chemical_melting_point           ? 
_chemical_formula_moiety          ? 
_chemical_formula_sum 
 'Ba Gd K O12 W3' 
_chemical_formula_weight          1077.24 
 
loop_ 
 _atom_type_symbol 
 _atom_type_description 
 _atom_type_scat_dispersion_real 
 _atom_type_scat_dispersion_imag 
 _atom_type_scat_source 
 'Gd'  'Gd'  -0.1653   3.9035 
 'International Tables Vol C Tables 4.2.6.8 and 6.1.1.4' 
 'W'  'W'  -0.8490   6.8722 
 'International Tables Vol C Tables 4.2.6.8 and 6.1.1.4' 
 'O'  'O'   0.0106   0.0060 
 'International Tables Vol C Tables 4.2.6.8 and 6.1.1.4' 
 'Ba'  'Ba'  -0.3244   2.2819 
 'International Tables Vol C Tables 4.2.6.8 and 6.1.1.4' 
 'K'  'K'   0.2009   0.2494 
 'International Tables Vol C Tables 4.2.6.8 and 6.1.1.4' 
 
_symmetry_cell_setting            'monoclinic' 
_symmetry_space_group_name_H-M    'C2/c' 
 
loop_ 
 _symmetry_equiv_pos_as_xyz 
 'x, y, z' 
 '-x, y, -z+1/2' 
 'x+1/2, y+1/2, z' 
 '-x+1/2, y+1/2, -z+1/2' 
 '-x, -y, -z' 
 'x, -y, z-1/2' 
 '-x+1/2, -y+1/2, -z' 
 'x+1/2, -y+1/2, z-1/2' 
 
_cell_length_a                    17.544(4) 
_cell_length_b                    12.1742(16) 
_cell_length_c                    5.3202(9) 
_cell_angle_alpha                 90.00 
_cell_angle_beta                  105.498(11) 
_cell_angle_gamma                 90.00 
_cell_volume                      1095.0(3) 
_cell_formula_units_Z             4 
_cell_measurement_temperature     293(2) 
_cell_measurement_reflns_used     1591 
_cell_measurement_theta_min       3.3469 
_cell_measurement_theta_max       27.4740 
 
_exptl_crystal_description        'Prism'
_exptl_crystal_colour             'White'
_exptl_crystal_size_max           0.1000
_exptl_crystal_size_mid           0.1000
_exptl_crystal_size_min           0.1000
_exptl_crystal_density_meas       ? 
_exptl_crystal_density_diffrn     6.535 
_exptl_crystal_density_method     'not measured' 
_exptl_crystal_F_000              1828 
_exptl_absorpt_coefficient_mu     41.348 
_exptl_absorpt_correction_type    'Multi-scan' 
_exptl_absorpt_correction_T_min   0.7235 
_exptl_absorpt_correction_T_max   1.0000 
_exptl_absorpt_process_details    ? 
 
_exptl_special_details 
; 
 ? 
; 
 
_diffrn_ambient_temperature       293(2) 
_diffrn_radiation_wavelength      0.71073 
_diffrn_radiation_type            MoK\a 
_diffrn_radiation_source          'fine-focus sealed tube' 
_diffrn_radiation_monochromator   graphite 
_diffrn_measurement_device_type   'Mercury70 (2x2 bin mode)' 
_diffrn_measurement_method        'CCD_Profile_fitting' 
_diffrn_detector_area_resol_mean  14.6306 
_diffrn_standards_number          none 
_diffrn_standards_interval_count  none 
_diffrn_standards_interval_time   0 
_diffrn_standards_decay_%         none 
_diffrn_reflns_number             3938 
_diffrn_reflns_av_R_equivalents   0.0319 
_diffrn_reflns_av_sigmaI/netI     0.0284 
_diffrn_reflns_limit_h_min        -22 
_diffrn_reflns_limit_h_max        22 
_diffrn_reflns_limit_k_min        -15 
_diffrn_reflns_limit_k_max        15 
_diffrn_reflns_limit_l_min        -6 
_diffrn_reflns_limit_l_max        6 
_diffrn_reflns_theta_min          3.35 
_diffrn_reflns_theta_max          27.45 
_reflns_number_total              1214 
_reflns_number_gt                 1102 
_reflns_threshold_expression      >2sigma(I) 
 
_computing_data_collection        ? 
_computing_cell_refinement        ? 
_computing_data_reduction         ? 
_computing_structure_solution     'SHELXS-97 (Sheldrick, 1990)' 
_computing_structure_refinement   'SHELXL-97 (Sheldrick, 1997)' 
_computing_molecular_graphics     ? 
_computing_publication_material   ? 
 
_refine_special_details 
; 
 Refinement of F^2^ against ALL reflections.  The weighted R-factor wR and 
 goodness of fit S are based on F^2^, conventional R-factors R are based 
 on F, with F set to zero for negative F^2^. The threshold expression of 
 F^2^ > 2sigma(F^2^) is used only for calculating R-factors(gt) etc. and is 
 not relevant to the choice of reflections for refinement.  R-factors based 
 on F^2^ are statistically about twice as large as those based on F, and R- 
 factors based on ALL data will be even larger. 
; 
 
_refine_ls_structure_factor_coef  Fsqd  
_refine_ls_matrix_type            full 
_refine_ls_weighting_scheme       calc  
_refine_ls_weighting_details 
 'calc w=1/[\s^2^(Fo^2^)+(0.0268P)^2^+0.0000P] where P=(Fo^2^+2Fc^2^)/3' 
_atom_sites_solution_primary      direct 
_atom_sites_solution_secondary    difmap 
_atom_sites_solution_hydrogens    none 
_refine_ls_hydrogen_treatment     constr
_refine_ls_extinction_method      SHELXL 
_refine_ls_extinction_coef        0.00180(5) 
_refine_ls_extinction_expression 
 'Fc^*^=kFc[1+0.001xFc^2^\l^3^/sin(2\q)]^-1/4^' 
_refine_ls_number_reflns          1214 
_refine_ls_number_parameters      86 
_refine_ls_number_restraints      1 
_refine_ls_R_factor_all           0.0266 
_refine_ls_R_factor_gt            0.0229 
_refine_ls_wR_factor_ref          0.0534 
_refine_ls_wR_factor_gt           0.0514 
_refine_ls_goodness_of_fit_ref    1.050 
_refine_ls_restrained_S_all       1.049 
_refine_ls_shift/su_max           0.000 
_refine_ls_shift/su_mean          0.000 
 
loop_ 
 _atom_site_label 
 _atom_site_type_symbol 
 _atom_site_fract_x 
 _atom_site_fract_y 
 _atom_site_fract_z 
 _atom_site_U_iso_or_equiv 
 _atom_site_adp_type 
 _atom_site_occupancy 
 _atom_site_symmetry_multiplicity 
 _atom_site_calc_flag 
 _atom_site_refinement_flags 
 _atom_site_disorder_assembly 
 _atom_site_disorder_group 
Gd Gd 0.0000 0.62012(4) 0.2500 0.00631(13) Uani 1 2 d S . . 
W1 W 0.157124(17) 0.60735(2) -0.10030(5) 0.00763(12) Uani 1 1 d . . . 
W2 W 0.0000 0.85149(4) -0.2500 0.00819(13) Uani 1 2 d S . . 
O1 O -0.0402(2) 0.7711(4) -0.0320(9) 0.0118(10) Uani 1 1 d . . . 
O2 O 0.2275(3) 0.5284(4) 0.1301(9) 0.0156(11) Uani 1 1 d . . . 
O3 O 0.1103(3) 0.6883(4) 0.0954(9) 0.0112(10) Uani 1 1 d . . . 
O4 O 0.0776(3) 0.9351(4) -0.0707(9) 0.0176(11) Uani 1 1 d . . . 
O5 O 0.0769(2) 0.5378(4) 0.6534(9) 0.0116(10) Uani 1 1 d . . . 
O6 O 0.2929(3) 0.8020(4) 0.2553(9) 0.0123(10) Uani 1 1 d . . . 
Ba Ba 0.16553(3) 0.87506(5) 0.42237(12) 0.0116(2) Uani 0.536(3) 1 d P . . 
K K 0.16553(3) 0.87506(5) 0.42237(12) 0.0116(2) Uani 0.464(3) 1 d P . . 
 
loop_ 
 _atom_site_aniso_label 
 _atom_site_aniso_U_11 
 _atom_site_aniso_U_22 
 _atom_site_aniso_U_33 
 _atom_site_aniso_U_23 
 _atom_site_aniso_U_13 
 _atom_site_aniso_U_12 
Gd 0.0058(2) 0.0048(3) 0.0076(3) 0.000 0.0006(2) 0.000 
W1 0.00510(16) 0.00744(18) 0.00872(18) -0.00046(10) -0.00100(12) 0.00060(9) 
W2 0.0074(2) 0.0076(2) 0.0096(2) 0.000 0.00238(16) 0.000 
O1 0.009(2) 0.012(3) 0.014(2) 0.002(2) 0.002(2) 0.0015(19) 
O2 0.012(2) 0.016(3) 0.016(3) -0.003(2) 0.000(2) 0.006(2) 
O3 0.012(2) 0.003(2) 0.018(3) -0.003(2) 0.004(2) -0.0018(18) 
O4 0.018(3) 0.014(3) 0.018(3) 0.002(2) 0.000(2) 0.001(2) 
O5 0.012(2) 0.008(3) 0.014(2) -0.0008(19) 0.002(2) 0.0003(18) 
O6 0.010(2) 0.010(3) 0.016(3) -0.003(2) 0.004(2) -0.0015(19) 
Ba 0.0080(4) 0.0100(4) 0.0163(4) 0.0007(2) 0.0024(3) -0.0016(2) 
K 0.0080(4) 0.0100(4) 0.0163(4) 0.0007(2) 0.0024(3) -0.0016(2) 
 
_geom_special_details 
; 
 All esds (except the esd in the dihedral angle between two l.s. planes) 
 are estimated using the full covariance matrix.  The cell esds are taken 
 into account individually in the estimation of esds in distances, angles 
 and torsion angles; correlations between esds in cell parameters are only 
 used when they are defined by crystal symmetry.  An approximate (isotropic) 
 treatment of cell esds is used for estimating esds involving l.s. planes. 
; 
 
loop_ 
 _geom_bond_atom_site_label_1 
 _geom_bond_atom_site_label_2 
 _geom_bond_distance 
 _geom_bond_site_symmetry_2 
 _geom_bond_publ_flag 
Gd O1 2.359(5) 2 ? 
Gd O1 2.359(5) . ? 
Gd O5 2.425(5) 2 ? 
Gd O5 2.425(5) . ? 
Gd O3 2.442(4) . ? 
Gd O3 2.442(4) 2 ? 
Gd O5 2.480(5) 5_566 ? 
Gd O5 2.480(5) 6_565 ? 
Gd Gd 3.9534(8) 5_565 ? 
Gd Gd 3.9534(8) 5_566 ? 
W1 O6 1.748(4) 7_565 ? 
W1 O2 1.772(5) . ? 
W1 O3 1.785(4) . ? 
W1 O5 1.852(5) 1_554 ? 
W1 K 3.9385(9) 7_565 ? 
W1 Ba 3.9385(9) 7_565 ? 
W1 K 4.0912(10) 7_566 ? 
W1 K 4.1232(8) 4_545 ? 
W2 O4 1.762(5) . ? 
W2 O4 1.762(5) 2_554 ? 
W2 O1 1.800(4) 2_554 ? 
W2 O1 1.800(4) . ? 
W2 K 3.7761(8) 2 ? 
W2 K 3.7761(8) 1_554 ? 
W2 Ba 3.7761(8) 2 ? 
W2 Ba 3.7761(8) 1_554 ? 
W2 Ba 3.9699(9) . ? 
W2 Ba 3.9699(9) 2_554 ? 
W2 K 3.9699(9) 2_554 ? 
O1 K 2.731(4) 2 ? 
O1 Ba 2.731(4) 2 ? 
O2 K 2.715(5) 4_545 ? 
O2 Ba 2.715(5) 4_545 ? 
O2 Ba 2.861(5) 7_566 ? 
O2 K 2.861(5) 7_566 ? 
O3 Ba 2.869(5) . ? 
O4 Ba 2.763(5) . ? 
O4 K 2.785(5) 6_575 ? 
O4 Ba 2.785(5) 6_575 ? 
O5 W1 1.852(5) 1_556 ? 
O5 Gd 2.480(5) 5_566 ? 
O6 W1 1.748(4) 7_565 ? 
O6 K 2.729(5) 7_566 ? 
O6 Ba 2.729(5) 7_566 ? 
O6 Ba 2.763(4) . ? 
Ba O2 2.715(5) 4 ? 
Ba O6 2.729(5) 7_566 ? 
Ba O1 2.731(4) 2 ? 
Ba O4 2.785(5) 6_576 ? 
Ba O2 2.861(5) 7_566 ? 
Ba W2 3.7761(8) 1_556 ? 
Ba W1 3.9385(9) 7_565 ? 
Ba K 4.0412(10) 6_576 ? 
 
loop_ 
 _geom_angle_atom_site_label_1 
 _geom_angle_atom_site_label_2 
 _geom_angle_atom_site_label_3 
 _geom_angle 
 _geom_angle_site_symmetry_1 
 _geom_angle_site_symmetry_3 
 _geom_angle_publ_flag 
O1 Gd O1 77.6(2) 2 . ? 
O1 Gd O5 152.38(16) 2 2 ? 
O1 Gd O5 76.00(16) . 2 ? 
O1 Gd O5 76.00(16) 2 . ? 
O1 Gd O5 152.38(16) . . ? 
O5 Gd O5 131.2(2) 2 . ? 
O1 Gd O3 79.62(15) 2 . ? 
O1 Gd O3 69.52(15) . . ? 
O5 Gd O3 98.38(14) 2 . ? 
O5 Gd O3 97.78(15) . . ? 
O1 Gd O3 69.52(15) 2 2 ? 
O1 Gd O3 79.62(15) . 2 ? 
O5 Gd O3 97.78(15) 2 2 ? 
O5 Gd O3 98.38(14) . 2 ? 
O3 Gd O3 140.2(2) . 2 ? 
O1 Gd O5 124.02(15) 2 5_566 ? 
O1 Gd O5 130.49(15) . 5_566 ? 
O5 Gd O5 70.04(10) 2 5_566 ? 
O5 Gd O5 72.59(17) . 5_566 ? 
O3 Gd O5 149.01(15) . 5_566 ? 
O3 Gd O5 70.73(14) 2 5_566 ? 
O1 Gd O5 130.49(15) 2 6_565 ? 
O1 Gd O5 124.02(15) . 6_565 ? 
O5 Gd O5 72.59(17) 2 6_565 ? 
O5 Gd O5 70.04(10) . 6_565 ? 
O3 Gd O5 70.73(14) . 6_565 ? 
O3 Gd O5 149.01(15) 2 6_565 ? 
O5 Gd O5 78.3(2) 5_566 6_565 ? 
O1 Gd Gd 161.95(10) 2 5_565 ? 
O1 Gd Gd 101.68(11) . 5_565 ? 
O5 Gd Gd 36.76(11) 2 5_565 ? 
O5 Gd Gd 100.94(11) . 5_565 ? 
O3 Gd Gd 83.24(10) . 5_565 ? 
O3 Gd Gd 128.37(11) 2 5_565 ? 
O5 Gd Gd 70.35(10) 5_566 5_565 ? 
O5 Gd Gd 35.82(11) 6_565 5_565 ? 
O1 Gd Gd 101.68(11) 2 5_566 ? 
O1 Gd Gd 161.95(10) . 5_566 ? 
O5 Gd Gd 100.94(11) 2 5_566 ? 
O5 Gd Gd 36.76(11) . 5_566 ? 
O3 Gd Gd 128.37(11) . 5_566 ? 
O3 Gd Gd 83.24(10) 2 5_566 ? 
O5 Gd Gd 35.82(11) 5_566 5_566 ? 
O5 Gd Gd 70.35(10) 6_565 5_566 ? 
Gd Gd Gd 84.58(2) 5_565 5_566 ? 
O1 Gd Ba 37.78(10) 2 . ? 
O1 Gd Ba 68.48(11) . . ? 
O5 Gd Ba 133.64(10) 2 . ? 
O5 Gd Ba 85.60(11) . . ? 
O3 Gd Ba 41.84(10) . . ? 
O3 Gd Ba 103.90(11) 2 . ? 
O5 Gd Ba 156.10(11) 5_566 . ? 
O5 Gd Ba 103.69(10) 6_565 . ? 
Gd Gd Ba 124.877(12) 5_565 . ? 
Gd Gd Ba 121.763(13) 5_566 . ? 
O6 W1 O2 108.9(2) 7_565 . ? 
O6 W1 O3 107.1(2) 7_565 . ? 
O2 W1 O3 103.9(2) . . ? 
O6 W1 O5 109.7(2) 7_565 1_554 ? 
O2 W1 O5 119.9(2) . 1_554 ? 
O3 W1 O5 106.48(19) . 1_554 ? 
O6 W1 K 37.43(15) 7_565 7_565 ? 
O2 W1 K 81.11(14) . 7_565 ? 
O3 W1 K 139.79(14) . 7_565 ? 
O5 W1 K 104.87(13) 1_554 7_565 ? 
O6 W1 Ba 37.43(15) 7_565 7_565 ? 
O2 W1 Ba 81.11(14) . 7_565 ? 
O3 W1 Ba 139.79(14) . 7_565 ? 
O5 W1 Ba 104.87(13) 1_554 7_565 ? 
K W1 Ba 0.00(2) 7_565 7_565 ? 
O6 W1 K 91.35(15) 7_565 7_566 ? 
O2 W1 K 36.26(16) . 7_566 ? 
O3 W1 K 79.46(15) . 7_566 ? 
O5 W1 K 154.55(15) 1_554 7_566 ? 
K W1 K 82.97(2) 7_565 7_566 ? 
Ba W1 K 82.97(2) 7_565 7_566 ? 
O6 W1 K 95.65(15) 7_565 4_545 ? 
O2 W1 K 29.08(14) . 4_545 ? 
O3 W1 K 132.95(15) . 4_545 ? 
O5 W1 K 103.49(14) 1_554 4_545 ? 
K W1 K 60.118(17) 7_565 4_545 ? 
Ba W1 K 60.118(17) 7_565 4_545 ? 
K W1 K 58.938(17) 7_566 4_545 ? 
O4 W2 O4 109.4(3) . 2_554 ? 
O4 W2 O1 106.5(2) . 2_554 ? 
O4 W2 O1 110.1(2) 2_554 2_554 ? 
O4 W2 O1 110.1(2) . . ? 
O4 W2 O1 106.5(2) 2_554 . ? 
O1 W2 O1 114.1(3) 2_554 . ? 
O4 W2 K 106.50(15) . 2 ? 
O4 W2 K 68.17(15) 2_554 2 ? 
O1 W2 K 145.22(14) 2_554 2 ? 
O1 W2 K 42.38(14) . 2 ? 
O4 W2 K 68.17(15) . 1_554 ? 
O4 W2 K 106.50(15) 2_554 1_554 ? 
O1 W2 K 42.38(14) 2_554 1_554 ? 
O1 W2 K 145.22(14) . 1_554 ? 
K W2 K 171.29(2) 2 1_554 ? 
O4 W2 Ba 106.50(15) . 2 ? 
O4 W2 Ba 68.17(15) 2_554 2 ? 
O1 W2 Ba 145.22(14) 2_554 2 ? 
O1 W2 Ba 42.38(14) . 2 ? 
K W2 Ba 0.000(8) 2 2 ? 
K W2 Ba 171.29(2) 1_554 2 ? 
O4 W2 Ba 68.17(15) . 1_554 ? 
O4 W2 Ba 106.50(15) 2_554 1_554 ? 
O1 W2 Ba 42.38(14) 2_554 1_554 ? 
O1 W2 Ba 145.22(14) . 1_554 ? 
K W2 Ba 171.29(2) 2 1_554 ? 
K W2 Ba 0.00(2) 1_554 1_554 ? 
Ba W2 Ba 171.29(2) 2 1_554 ? 
O4 W2 Ba 36.61(16) . . ? 
O4 W2 Ba 135.99(16) 2_554 . ? 
O1 W2 Ba 107.55(14) 2_554 . ? 
O1 W2 Ba 77.11(14) . . ? 
K W2 Ba 92.648(19) 2 . ? 
K W2 Ba 86.722(19) 1_554 . ? 
Ba W2 Ba 92.648(19) 2 . ? 
Ba W2 Ba 86.722(19) 1_554 . ? 
O4 W2 Ba 135.99(16) . 2_554 ? 
O4 W2 Ba 36.61(16) 2_554 2_554 ? 
O1 W2 Ba 77.11(14) 2_554 2_554 ? 
O1 W2 Ba 107.55(14) . 2_554 ? 
K W2 Ba 86.722(19) 2 2_554 ? 
K W2 Ba 92.648(19) 1_554 2_554 ? 
Ba W2 Ba 86.722(19) 2 2_554 ? 
Ba W2 Ba 92.648(19) 1_554 2_554 ? 
Ba W2 Ba 171.71(2) . 2_554 ? 
O4 W2 K 135.99(16) . 2_554 ? 
O4 W2 K 36.61(16) 2_554 2_554 ? 
O1 W2 K 77.11(14) 2_554 2_554 ? 
O1 W2 K 107.55(14) . 2_554 ? 
K W2 K 86.722(19) 2 2_554 ? 
K W2 K 92.648(19) 1_554 2_554 ? 
Ba W2 K 86.722(19) 2 2_554 ? 
Ba W2 K 92.648(19) 1_554 2_554 ? 
Ba W2 K 171.71(2) . 2_554 ? 
Ba W2 K 0.000(14) 2_554 2_554 ? 
W2 O1 Gd 137.0(2) . . ? 
W2 O1 K 111.3(2) . 2 ? 
Gd O1 K 110.28(16) . 2 ? 
W2 O1 Ba 111.3(2) . 2 ? 
Gd O1 Ba 110.28(16) . 2 ? 
K O1 Ba 0.000(12) 2 2 ? 
W1 O2 K 132.4(2) . 4_545 ? 
W1 O2 Ba 132.4(2) . 4_545 ? 
K O2 Ba 0.00(2) 4_545 4_545 ? 
W1 O2 Ba 122.3(2) . 7_566 ? 
K O2 Ba 92.86(13) 4_545 7_566 ? 
Ba O2 Ba 92.86(13) 4_545 7_566 ? 
W1 O2 K 122.3(2) . 7_566 ? 
K O2 K 92.86(13) 4_545 7_566 ? 
Ba O2 K 92.86(13) 4_545 7_566 ? 
Ba O2 K 0.00(3) 7_566 7_566 ? 
W1 O3 Gd 122.6(2) . . ? 
W1 O3 Ba 131.1(2) . . ? 
Gd O3 Ba 103.58(15) . . ? 
W2 O4 Ba 121.0(2) . . ? 
W2 O4 K 145.4(2) . 6_575 ? 
Ba O4 K 93.51(15) . 6_575 ? 
W2 O4 Ba 145.4(2) . 6_575 ? 
Ba O4 Ba 93.51(15) . 6_575 ? 
K O4 Ba 0.000(14) 6_575 6_575 ? 
W1 O5 Gd 125.1(2) 1_556 . ? 
W1 O5 Gd 124.1(2) 1_556 5_566 ? 
Gd O5 Gd 107.41(17) . 5_566 ? 
W1 O6 K 135.4(2) 7_565 7_566 ? 
W1 O6 Ba 135.4(2) 7_565 7_566 ? 
K O6 Ba 0.00(3) 7_566 7_566 ? 
W1 O6 Ba 120.0(2) 7_565 . ? 
K O6 Ba 98.95(14) 7_566 . ? 
Ba O6 Ba 98.95(14) 7_566 . ? 
O2 Ba O6 122.12(14) 4 7_566 ? 
O2 Ba O1 163.52(15) 4 2 ? 
O6 Ba O1 66.13(13) 7_566 2 ? 
O2 Ba O4 86.94(14) 4 . ? 
O6 Ba O4 142.49(15) 7_566 . ? 
O1 Ba O4 92.75(14) 2 . ? 
O2 Ba O6 63.09(14) 4 . ? 
O6 Ba O6 81.05(14) 7_566 . ? 
O1 Ba O6 133.29(14) 2 . ? 
O4 Ba O6 94.27(14) . . ? 
O2 Ba O4 80.31(14) 4 6_576 ? 
O6 Ba O4 134.67(13) 7_566 6_576 ? 
O1 Ba O4 84.32(14) 2 6_576 ? 
O4 Ba O4 67.79(12) . 6_576 ? 
O6 Ba O4 140.37(14) . 6_576 ? 
O2 Ba O2 59.00(9) 4 7_566 ? 
O6 Ba O2 78.21(14) 7_566 7_566 ? 
O1 Ba O2 113.54(13) 2 7_566 ? 
O4 Ba O2 139.22(15) . 7_566 ? 
O6 Ba O2 89.58(13) . 7_566 ? 
O4 Ba O2 83.74(14) 6_576 7_566 ? 
O2 Ba O3 127.83(13) 4 . ? 
O6 Ba O3 75.26(14) 7_566 . ? 
O1 Ba O3 66.53(13) 2 . ? 
O4 Ba O3 67.77(14) . . ? 
O6 Ba O3 73.80(13) . . ? 
O4 Ba O3 124.54(14) 6_576 . ? 
O2 Ba O3 150.48(14) 7_566 . ? 
O2 Ba W2 137.57(11) 4 1_556 ? 
O6 Ba W2 76.08(9) 7_566 1_556 ? 
O1 Ba W2 26.37(10) 2 1_556 ? 
O4 Ba W2 98.91(10) . 1_556 ? 
O6 Ba W2 155.75(10) . 1_556 ? 
O4 Ba W2 63.87(10) 6_576 1_556 ? 
O2 Ba W2 93.54(9) 7_566 1_556 ? 
O3 Ba W2 92.46(9) . 1_556 ? 
O2 Ba W1 43.06(10) 4 7_565 ? 
O6 Ba W1 101.93(9) 7_566 7_565 ? 
O1 Ba W1 153.20(10) 2 7_565 ? 
O4 Ba W1 83.01(10) . 7_565 ? 
O6 Ba W1 22.61(10) . 7_565 ? 
O4 Ba W1 117.76(10) 6_576 7_565 ? 
O2 Ba W1 85.45(9) 7_566 7_565 ? 
O3 Ba W1 87.55(9) . 7_565 ? 
W2 Ba W1 177.924(19) 1_556 7_565 ? 
O2 Ba W2 108.45(10) 4 . ? 
O6 Ba W2 121.16(10) 7_566 . ? 
O1 Ba W2 73.87(10) 2 . ? 
O4 Ba W2 22.35(10) . . ? 
O6 Ba W2 98.43(10) . . ? 
O4 Ba W2 78.31(10) 6_576 . ? 
O2 Ba W2 159.87(10) 7_566 . ? 
O3 Ba W2 49.40(9) . . ? 
W2 Ba W2 86.722(19) 1_556 . ? 
W1 Ba W2 94.85(2) 7_565 . ? 
O2 Ba K 70.83(10) 4 6_576 ? 
O6 Ba K 103.18(10) 7_566 6_576 ? 
O1 Ba K 93.82(10) 2 6_576 ? 
O4 Ba K 109.11(11) . 6_576 ? 
O6 Ba K 126.61(10) . 6_576 ? 
O4 Ba K 43.04(10) 6_576 6_576 ? 
O2 Ba K 42.14(9) 7_566 6_576 ? 
O3 Ba K 159.42(8) . 6_576 ? 
W2 Ba K 67.547(11) 1_556 6_576 ? 
W1 Ba K 112.606(17) 7_565 6_576 ? 
W2 Ba K 121.256(17) . 6_576 ? 
 
_diffrn_measured_fraction_theta_max    0.972 
_diffrn_reflns_theta_full              27.45 
_diffrn_measured_fraction_theta_full   0.972 
_refine_diff_density_max    1.542 
_refine_diff_density_min   -2.045 
_refine_diff_density_rms    0.371 
